# Supplementary material for: The pH-Responsive Liposomes—The Effect of PEGylation on Release Kinetics and Cellular Uptake in Glioblastoma Cells
Source: Pharmaceutics. 2022 May 25;14(6):1125. doi: 10.3390/pharmaceutics14061125 (PMC9227832; doi:10.3390/pharmaceutics14061125)
Supplement: Supplementary file 1 [file pharmaceutics-14-01125-s001.zip]

Archive with 1 entries (1 files):
- pharmaceutics-1701917-supplementary.pdf
